# Supplementary material for: Rumen Fermentation and Microbiome Responses to Enzymatic Hydrolysate of Cottonseed Protein Supplementation in Continuous In Vitro Culture
Source: Animals (Basel). 2022 Aug 18;12(16):2113. doi: 10.3390/ani12162113 (PMC9405472; doi:10.3390/ani12162113)
Supplement: Supplementary file 1 [file animals-12-02113-s001.zip]

Archive with 1 entries (1 files):
- animals-1832275-supplementary.pdf
